# Supplementary material for: H2O2 as a Feedback Signal on Dual-Located WHIRLY1 Associates with Leaf Senescence in Arabidopsis
Source: Cells. 2019 Dec 6;8(12):1585. doi: 10.3390/cells8121585 (PMC6952816; doi:10.3390/cells8121585)
Supplement: Supplementary file 1 [file cells-08-01585-s001.zip]

Archive with 6 entries (6 files):
- Supplemental Figure S1.tif
- Supplemental Figure S2.tif
- Supplemental Figure S3.tif
- Supplemental Figure S4.tif
- Supplemental Figure S5.tif
- Supplementary table S1 The list of primer sequences for PCR.pdf
